# Supplementary material for: Structural Characterization and In Vitro Anti-Inflammatory Activity of Polysaccharides Isolated from the Fruits of Rosa laevigata
Source: Int J Mol Sci. 2024 Feb 9;25(4):2133. doi: 10.3390/ijms25042133 (PMC10888661; doi:10.3390/ijms25042133)
Supplement: Supplementary file 1 [file ijms-25-02133-s001.zip]

Archive with 1 entries (1 files):
- ijms-2796829-supplementary.pdf
